# Supplementary material for: Preparation of Ceramic Fiber Threads with Enhanced Abrasion Resistance Performance
Source: Materials (Basel). 2024 Jan 26;17(3):599. doi: 10.3390/ma17030599 (PMC10856284; doi:10.3390/ma17030599)
Supplement: Supplementary file 1 [file materials-17-00599-s001.zip]

Archive with 1 entries (1 files):
- materials-2804984-supplementary.pdf
